# Supplementary material for: ﻿Oreocharisphuongii (Gesneriaceae), a new species from central Vietnam
Source: PhytoKeys. 2022 Mar 17;193:43–53. doi: 10.3897/phytokeys.193.77083 (PMC8948170; doi:10.3897/phytokeys.193.77083)
Supplement: XML Treatment for Oreocharis phuongii [file phytokeys.193.77083-treatment1.xml]

<!DOCTYPE tp:taxon-treatment
  PUBLIC "-//TaxonX//DTD Taxonomic Treatment Publishing DTD v0 20100105//EN" "tax-treatment-NSO.dtd">
<tp:taxon-treatment xmlns:tp="http://www.plazi.org/taxpub"><tp:treatment-meta><kwd-group><label>Taxon classification</label><kwd>
              <named-content content-type="kingdom">Plantae</named-content>
            </kwd><kwd>
              <named-content content-type="order">Passeriformes</named-content>
            </kwd><kwd>
              <named-content content-type="family">Paramythiidae</named-content>
            </kwd></kwd-group><mixed-citation publication-type="journal"><person-group><name><surname>Le</surname><given-names>Khuong Duy</given-names></name><name><surname>Nguyen</surname><given-names>Thanh Trung</given-names></name><name><surname>Nguyen</surname><given-names>Phuong Thanh</given-names></name><name><surname>Hoang</surname><given-names>Thao Thi</given-names></name><name><surname>Wen</surname><given-names>Fang</given-names></name><name><surname>Do</surname><given-names>Truong Van</given-names></name></person-group><article-title>﻿<italic><tp:taxon-name><tp:taxon-name-part taxon-name-part-type="genus" reg="Oreocharis">Oreocharis</tp:taxon-name-part><tp:taxon-name-part taxon-name-part-type="species" reg="phuongii">phuongii</tp:taxon-name-part></tp:taxon-name></italic> (<tp:taxon-name><tp:taxon-name-part taxon-name-part-type="family">Gesneriaceae</tp:taxon-name-part></tp:taxon-name>), a new species from central Vietnam</article-title><source>PhytoKeys</source><day>17</day><month>03</month><year>2022</year><volume>193</volume><fpage>43</fpage><lpage>53</lpage><pub-id pub-id-type="doi">10.3897/phytokeys.193.77083</pub-id></mixed-citation></tp:treatment-meta><tp:nomenclature><label>﻿</label><tp:taxon-name>
            <object-id xmlns:xlink="http://www.w3.org/1999/xlink" content-type="arpha" xlink:type="simple">E4CA6C5F-BB46-50D5-A68A-E97BAD099F0F</object-id>
            <tp:taxon-name-part taxon-name-part-type="genus" reg="Oreocharis">Oreocharis</tp:taxon-name-part>
            <tp:taxon-name-part taxon-name-part-type="species" reg="phuongii">phuongii</tp:taxon-name-part>
            <object-id xmlns:xlink="http://www.w3.org/1999/xlink" content-type="ipni" xlink:type="simple">urn:lsid:ipni.org:names:77296017-1</object-id>
          </tp:taxon-name><tp:taxon-authority>T.V.Do</tp:taxon-authority><tp:taxon-status xmlns:xlink="http://www.w3.org/1999/xlink" xlink:type="simple">sp. nov.</tp:taxon-status><xref ref-type="fig" rid="F1">Figs 1</xref><xref ref-type="fig" rid="F2">, 2</xref><xref ref-type="fig" rid="F3">, 3</xref></tp:nomenclature><tp:treatment-sec sec-type="material" id="SECID0ETPAC"><title>Type.</title><p>Vietnam. Thua Thien Hue Province, Nam Dong District, Thuong Lo Commune, Bach Ma National Park, on moist rocks under evergreen broad-leaved forests, <named-content xmlns:xlink="http://www.w3.org/1999/xlink" content-type="dwc:verbatimCoordinates" xlink:type="simple"><named-content content-type="geo-json" specific-use="{&#34;type&#34;:&#34;Point&#34;,&#34;coordinates&#34;:[107.750889,16.132361]}" id="NCID0E3PAC" xlink:type="simple">16°07'56.5"N 107°45'03.2"E</named-content></named-content>, ca. 545 m alt., 21 Nov 2019, Do Van Truong ĐVT 368 (holotype: VNMN!; isotypes: IBK!, VNMN!).</p><fig id="F1" position="float" orientation="portrait"><object-id xmlns:xlink="http://www.w3.org/1999/xlink" content-type="doi" xlink:type="simple">10.3897/phytokeys.193.77083.figure1</object-id><object-id xmlns:xlink="http://www.w3.org/1999/xlink" content-type="arpha" xlink:type="simple">DC9D02D9-F077-59A0-AF0E-A85913862084</object-id><label>Figure 1.</label><caption><p>Holotype of <italic><tp:taxon-name><tp:taxon-name-part taxon-name-part-type="genus" reg="Oreocharis">Oreocharis</tp:taxon-name-part><tp:taxon-name-part taxon-name-part-type="species" reg="phuongii">phuongii</tp:taxon-name-part></tp:taxon-name></italic> sp. nov. (<italic>Truong Van Do ĐVT</italic> 368, deposited at VNMN).</p></caption><graphic xmlns:xlink="http://www.w3.org/1999/xlink" xlink:href="phytokeys-193-043-g001.jpg" position="float" orientation="portrait" xlink:type="simple" id="oo_659973.jpg"><uri content-type="original_file" xlink:type="simple">https://binary.pensoft.net/fig/659973</uri></graphic></fig></tp:treatment-sec><tp:treatment-sec sec-type="diagnosis" id="SECID0E3AAE"><title>Diagnosis.</title><p>The new species is morphologically similar to <italic><tp:taxon-name><tp:taxon-name-part taxon-name-part-type="genus" reg="Oreocharis">O.</tp:taxon-name-part><tp:taxon-name-part taxon-name-part-type="species" reg="longifolia">longifolia</tp:taxon-name-part></tp:taxon-name></italic> W.H.Chen in having peduncles up to 22 cm long, bracts 2, zygomorphic, yellow flowers with tubular corolla, stamens 4 and capsules up to 6 cm long; but it differs from the latter in its elliptic to ovate lamina (vs. narrowly elliptic to oblanceolate), cuneate to nearly rounded leaf base (vs. attenuate), obtuse to almost rounded leaf apex (vs. acute), crenulate margin (vs. serrulate), 3–4.5 × 1.5–1.8 mm calyx lobe size (vs. 5–7 × 2–3 mm), glabrous inner surface of corolla tube (vs. sparsely glandular puberulent with dark-purple striations) and exclusively yellow inner surface of three lower lobes without dots and striations (vs. brown to brownish-yellow with purple dots and striations).</p></tp:treatment-sec><tp:treatment-sec sec-type="description" id="SECID0ENBAE"><title>Description.</title><p>Perennial acaulescent herbs, with conspicuous 12–14 cm long stolons, densely brown woolly, with (6–)8–14 leaves in a basal rosette. Petioles 1–3 cm long, densely brown villous. Leaf-blade elliptic to ovate, 4–7 × 2–2.8 cm, base cuneate to nearly rounded, apex obtuse to almost rounded, margin crenulate, adaxially dark-green, densely grey puberulous, abaxially pale-green, densely grey puberulous and browner appressed villous on main veins, secondary veins pinnate, 4–5 pairs, tertiary veins reticulate, lightly sunken on adaxial surface and conspicuously prominent on abaxial surface. Inflorescences cymose, subumbel-like, axillary, 2–3 cymes, each 1–3-flowered; peduncles 12–19(–22) cm long, erect, brown, sparsely villous to pubescent; bracts 2, linear-lanceolate to elliptic, 2–5 × 1.5–2 mm, outside with sparse, brown hairs, inside glabrescent, margin entire; pedicels 2–3 cm long, with sparse, brown hairs, sometimes bearing additional bracts at 1/2 to upper 1/3 of pedicel length, similar in size and morphology with bracts at branching points. Calyx equally 5-lobed, free to base, lobes triangular to lanceolate, 3–4.5 × 1.5–1.8 mm, both surfaces with a dense covering of long gland-tipped and eglandular hairs, margin entire. Corolla, zygomorphic, yellow, bilabiate, outside sparsely pubescent, inside glabrous; tube tubular, 28–30 × 12–13 mm, abrubtly constricted at base, 8–9 × 2.5–3 mm; upper lip slightly 2-lobed; lobes ovate, 5–7 × 4.5–5 mm, incurved backwards, apex obtuse to acute; lower lip 3-lobed, lobes elliptic, broadly ovate to semi-orbicular; lateral lobes 8–9 × 5–6 mm; middle lobe broader than lateral lobes, 8–10 × 6–7.5 mm, apex obtuse to acute or rounded. Stamens 4, anthers coherent in two pairs, filaments linear, glabrous; filaments of upper pair 15–17 mm long, adnate at 7–8 mm from the base of corolla tube; filaments of lower pair 1.1–1.3 cm long, adnate at 9–10 mm from the base of corolla tube; anthers reniform, 1–1.5 mm long, basifixed, glabrous; staminode absent. Disc ca. 1.3 mm in height, margin orbicular, glabrous. Pistil 21–26 mm long; ovary ca. 2.5 mm long, ca. 1 mm in diam., glabrescent; style 17–22 mm long, ca. 1 mm in diam., pubescent, longer than upper pair of filaments when mature; stigma bilobed, V-shaped, 1–1.5 mm long, glabrous. Capsules linear-oblong, straight, 5–6(–8) × ca. 0.3 cm, glabrous to glabrescent, loculicidal.</p><fig id="F2" position="float" orientation="portrait"><object-id xmlns:xlink="http://www.w3.org/1999/xlink" content-type="doi" xlink:type="simple">10.3897/phytokeys.193.77083.figure2</object-id><object-id xmlns:xlink="http://www.w3.org/1999/xlink" content-type="arpha" xlink:type="simple">C1CD1C92-87FA-53AD-8438-6C72DED9A491</object-id><label>Figure 2.</label><caption><p><italic><tp:taxon-name><tp:taxon-name-part taxon-name-part-type="genus" reg="Oreocharis">Oreocharis</tp:taxon-name-part><tp:taxon-name-part taxon-name-part-type="species" reg="phuongii">phuongii</tp:taxon-name-part></tp:taxon-name></italic> sp. nov. (<bold>A–J</bold>) <bold>A</bold> habitat <bold>B</bold> habit showing cymose inflorescence <bold>C</bold> adaxial leaf surface <bold>D</bold> abaxial leaf surface <bold>E–F</bold> structure of floral parts (two pairs of anther and filament indicated by a white arrow; shape of pistil indicated by a green arrow) <bold>G</bold> frontal view of opened flower showing backwards incurved upper lobes, glabrous inner surface of three lower lobes and a bilobed matured stigma longer than stamens (indicated by a blue arrow) <bold>H</bold> lateral view of opened flower <bold>I</bold> close-up of opened flower (in frontal view) <bold>J</bold> close-up of 2-paired stamens; <italic><tp:taxon-name><tp:taxon-name-part taxon-name-part-type="genus" reg="Oreocharis">O.</tp:taxon-name-part><tp:taxon-name-part taxon-name-part-type="species" reg="longifolia">longifolia</tp:taxon-name-part></tp:taxon-name></italic> (K–M) <bold>K</bold> habit <bold>L</bold> frontal view of opened flower showing brown to brownish-yellow inner surface of three lower lobes with dark-purple striations <bold>M</bold> lateral view of an opened flower. <bold>A–J</bold> photos by Do Van Truong <bold>K–M</bold> photos by Nicholas Turland.</p></caption><graphic xmlns:xlink="http://www.w3.org/1999/xlink" xlink:href="phytokeys-193-043-g002.jpg" position="float" orientation="portrait" xlink:type="simple" id="oo_659974.jpg"><uri content-type="original_file" xlink:type="simple">https://binary.pensoft.net/fig/659974</uri></graphic></fig></tp:treatment-sec><tp:treatment-sec sec-type="etymology" id="SECID0ETDAE"><title>Etymology.</title><p>The specific epithet honours Prof. Dr. Vu Xuan Phuong who has contributed significantly to our understanding of <tp:taxon-name><tp:taxon-name-part taxon-name-part-type="family">Gesneriaceae</tp:taxon-name-part></tp:taxon-name> in Vietnam.</p></tp:treatment-sec><tp:treatment-sec sec-type="phenology" id="SECID0E5DAE"><title>Phenology.</title><p>Flowering was observed from October to November. Fruiting may occur from November to December.</p></tp:treatment-sec><tp:treatment-sec sec-type="distribution" id="SECID0EDEAE"><title>Distribution and habitat.</title><p>The new species is currently known from some protected forest areas (viz. Dakrong Nature Reserve, Quang Tri Province and Bach Ma National Park, Thua Thien Hue Province) within the Annamite Range, central Vietnam (Fig. <xref ref-type="fig" rid="F3">3</xref>). The new species grows on moist shady cliffs on the humus-rich limestone hills and moist rocks under evergreen broad-leaved forests, at elevations of 360–650 m.</p><fig id="F3" position="float" orientation="portrait"><object-id xmlns:xlink="http://www.w3.org/1999/xlink" content-type="doi" xlink:type="simple">10.3897/phytokeys.193.77083.figure3</object-id><object-id xmlns:xlink="http://www.w3.org/1999/xlink" content-type="arpha" xlink:type="simple">185D1993-AC53-5F23-94BE-74D2594CD6AE</object-id><label>Figure 3.</label><caption><p>Distribution of <italic><tp:taxon-name><tp:taxon-name-part taxon-name-part-type="genus" reg="Oreocharis">Oreocharis</tp:taxon-name-part><tp:taxon-name-part taxon-name-part-type="species" reg="phuongii">phuongii</tp:taxon-name-part></tp:taxon-name></italic> sp. nov. from central Vietnam (shown by black stars).</p></caption><graphic xmlns:xlink="http://www.w3.org/1999/xlink" xlink:href="phytokeys-193-043-g003.jpg" position="float" orientation="portrait" xlink:type="simple" id="oo_659975.jpg"><uri content-type="original_file" xlink:type="simple">https://binary.pensoft.net/fig/659975</uri></graphic></fig></tp:treatment-sec><tp:treatment-sec sec-type="Proposed IUCN conservation status" id="SECID0EFFAE"><title>Proposed IUCN conservation status.</title><p>Two large-sized populations of <italic><tp:taxon-name><tp:taxon-name-part taxon-name-part-type="genus" reg="Oreocharis">Oreocharis</tp:taxon-name-part><tp:taxon-name-part taxon-name-part-type="species" reg="phuongii">phuongii</tp:taxon-name-part></tp:taxon-name></italic> were found in the core-zones of Dakrong Nature Reserve, Quang Tri Province and Bach Ma National Park, Thua Thien Hue Province, central Vietnam, which are almost entirely covered by primary forest and are well protected. Furthermore, our field observations of these populations indicated that there are many healthy individuals and seedlings that regenerate in well-protected habitats and there is no immediate threat to the populations from human activities. Thus, the new species is probably not at risk in the near future. This species is preliminarily assessed as Least Concern (<abbrev xmlns:xlink="http://www.w3.org/1999/xlink" xlink:title="Least Concern " id="ABBRID0EWFAE" xlink:type="simple">LC</abbrev>) according to the IUCN Categories and Criteria (<xref ref-type="bibr" rid="B12">IUCN Standards and Petitions Subcommittee 2019</xref>).</p></tp:treatment-sec><tp:treatment-sec sec-type="notes" id="SECID0E5FAE"><title>Notes.</title><p>In the size and shape of the corolla and the structure of inflorescences, <italic><tp:taxon-name><tp:taxon-name-part taxon-name-part-type="genus" reg="Oreocharis">O.</tp:taxon-name-part><tp:taxon-name-part taxon-name-part-type="species" reg="phuongii">phuongii</tp:taxon-name-part></tp:taxon-name></italic> is similar to some species with the acaulescent and rosette-forming stems of the formerly circumscribed <italic><tp:taxon-name><tp:taxon-name-part taxon-name-part-type="genus" reg="Briggsia">Briggsia</tp:taxon-name-part></tp:taxon-name></italic>, which previously comprised ca. 30 species and four varieties and was mainly distributed in Bhutan, China, India, Myanmar and Vietnam (<xref ref-type="bibr" rid="B32">Wang et al. 1990</xref>, <xref ref-type="bibr" rid="B33">1998</xref>; <xref ref-type="bibr" rid="B31">Vu 2018</xref>). Nineteen species and four varieties of acaulescent, rosette forming <italic><tp:taxon-name><tp:taxon-name-part taxon-name-part-type="genus" reg="Briggsia">Briggsia</tp:taxon-name-part></tp:taxon-name></italic> (<xref ref-type="bibr" rid="B10">Craib 1920</xref>; <xref ref-type="bibr" rid="B26">Pan 1988</xref>) were moved to <italic><tp:taxon-name><tp:taxon-name-part taxon-name-part-type="genus" reg="Oreocharis">Oreocharis</tp:taxon-name-part></tp:taxon-name></italic> s.l. in a later revision (<xref ref-type="bibr" rid="B21">Möller et al. 2011</xref>, <xref ref-type="bibr" rid="B22">2014</xref>). Of which, <italic><tp:taxon-name><tp:taxon-name-part taxon-name-part-type="genus" reg="Oreocharis">O.</tp:taxon-name-part><tp:taxon-name-part taxon-name-part-type="species" reg="phuongii">phuongii</tp:taxon-name-part></tp:taxon-name></italic> is most similar to <italic><tp:taxon-name><tp:taxon-name-part taxon-name-part-type="genus" reg="Oreocharis">O.</tp:taxon-name-part><tp:taxon-name-part taxon-name-part-type="species" reg="longifolia">longifolia</tp:taxon-name-part></tp:taxon-name></italic> (Craib) Mich.Möller &amp; A.Weber in having peduncles up to 22 cm long, bracts 2, zygomorphic, yellow flowers with tubular corolla, stamen 4 with two pairs of coherent anthers and capsules up to 6 cm long, but it clearly differs from the latter in the shape of leaf blade, leaf base, leaf apex, leaf margin, number of flowers, shape and size of calyx lobes, inner surface of corolla tube and inner surface of three lower corolla lobes. Detailed morphological comparisons of the new species with <italic><tp:taxon-name><tp:taxon-name-part taxon-name-part-type="genus" reg="Oreocharis">O.</tp:taxon-name-part><tp:taxon-name-part taxon-name-part-type="species" reg="longifolia">longifolia</tp:taxon-name-part></tp:taxon-name></italic> are shown in Table <xref ref-type="table" rid="T1">1</xref> and Figure <xref ref-type="fig" rid="F2">2</xref>.</p><table-wrap id="T1" position="float" orientation="portrait"><label>Table 1.</label><caption><p>Detailed morphological comparisons of <italic><tp:taxon-name><tp:taxon-name-part taxon-name-part-type="genus" reg="Oreocharis">Oreocharis</tp:taxon-name-part><tp:taxon-name-part taxon-name-part-type="species" reg="phuongii">phuongii</tp:taxon-name-part></tp:taxon-name></italic> with <italic><tp:taxon-name><tp:taxon-name-part taxon-name-part-type="genus" reg="Oreocharis">O.</tp:taxon-name-part><tp:taxon-name-part taxon-name-part-type="species" reg="longifolia">longifolia</tp:taxon-name-part></tp:taxon-name></italic>.</p></caption><table id="TID0EO2AG" rules="all"><tbody><tr><th rowspan="1" colspan="1">Characters</th><th rowspan="1" colspan="1"><italic><tp:taxon-name><tp:taxon-name-part taxon-name-part-type="genus" reg="Oreocharis">O.</tp:taxon-name-part><tp:taxon-name-part taxon-name-part-type="species" reg="phuongii">phuongii</tp:taxon-name-part></tp:taxon-name></italic> sp.nov.</th><th rowspan="1" colspan="1"><italic><tp:taxon-name><tp:taxon-name-part taxon-name-part-type="genus" reg="Oreocharis">O.</tp:taxon-name-part><tp:taxon-name-part taxon-name-part-type="species" reg="longifolia">longifolia</tp:taxon-name-part></tp:taxon-name></italic>*</th></tr><tr><td rowspan="1" colspan="1">Stems</td><td rowspan="1" colspan="1">with conspicuous stolons</td><td rowspan="1" colspan="1">without stolons</td></tr><tr><td rowspan="1" colspan="1">Leaves</td><td rowspan="1" colspan="1"/><td rowspan="1" colspan="1"/></tr><tr><td rowspan="1" colspan="1">lamina</td><td rowspan="1" colspan="1">elliptic to ovate</td><td rowspan="1" colspan="1">narrowly elliptic to oblanceolate</td></tr><tr><td rowspan="1" colspan="1">base</td><td rowspan="1" colspan="1">cuneate to nearly rounded</td><td rowspan="1" colspan="1">attenuate</td></tr><tr><td rowspan="1" colspan="1">apex</td><td rowspan="1" colspan="1">obtuse to almost rounded</td><td rowspan="1" colspan="1">acute</td></tr><tr><td rowspan="1" colspan="1">margin</td><td rowspan="1" colspan="1">crenulate</td><td rowspan="1" colspan="1">serrulate</td></tr><tr><td rowspan="1" colspan="1">Cymes</td><td rowspan="1" colspan="1">1–3-flowered</td><td rowspan="1" colspan="1">1–10-flowered</td></tr><tr><td rowspan="1" colspan="1">Peduncle length (cm)</td><td rowspan="1" colspan="1">12–19(–22)</td><td rowspan="1" colspan="1">5.5–22</td></tr><tr><td rowspan="1" colspan="1">Calyx</td><td rowspan="1" colspan="1"/><td rowspan="1" colspan="1"/></tr><tr><td rowspan="1" colspan="1">shape</td><td rowspan="1" colspan="1">equally 5-lobed, lobes triangular to lanceolate</td><td rowspan="1" colspan="1">subequally 5-lobed, lobes ovate</td></tr><tr><td rowspan="1" colspan="1">size (mm)</td><td rowspan="1" colspan="1">3–4.5 × 1.5–1.8</td><td rowspan="1" colspan="1">5–7 × 2–3</td></tr><tr><td rowspan="1" colspan="1">Corolla</td><td rowspan="1" colspan="1"/><td rowspan="1" colspan="1"/></tr><tr><td rowspan="1" colspan="1">tube size (cm)</td><td rowspan="1" colspan="1">2.8–3 × 1.2–1.3</td><td rowspan="1" colspan="1">(1–)1.8–2.3 × 0.8–1.6</td></tr><tr><td rowspan="1" colspan="1">outer surface of tube</td><td rowspan="1" colspan="1">sparsely pubescent</td><td rowspan="1" colspan="1">densely trichomes</td></tr><tr><td rowspan="1" colspan="1">inner surface of tube</td><td rowspan="1" colspan="1">glabrous without striations</td><td rowspan="1" colspan="1">sparsely glandular puberulent with purple striations</td></tr><tr><td rowspan="1" colspan="1">inner surface of three lower lobes</td><td rowspan="1" colspan="1">exclusively yellow without dots and striations</td><td rowspan="1" colspan="1">brown to brownish-yellow with purple dots and striations</td></tr><tr><td rowspan="1" colspan="1">Distribution</td><td rowspan="1" colspan="1">Central Vietnam</td><td rowspan="1" colspan="1">South-western China and northern Myanmar</td></tr></tbody></table><table-wrap-foot><fn><p>* Morphological characters following <xref ref-type="bibr" rid="B33">Wang et al. (1998)</xref> and our own observations.</p></fn></table-wrap-foot></table-wrap><p>This new species is the first record of the genus <italic><tp:taxon-name><tp:taxon-name-part taxon-name-part-type="genus" reg="Oreocharis">Oreocharis</tp:taxon-name-part></tp:taxon-name></italic> occurring in central Vietnam, which raised the species number of <italic><tp:taxon-name><tp:taxon-name-part taxon-name-part-type="genus" reg="Oreocharis">Oreocharis</tp:taxon-name-part></tp:taxon-name></italic> in Vietnam to nine. Amongst the nine known <italic><tp:taxon-name><tp:taxon-name-part taxon-name-part-type="genus" reg="Oreocharis">Oreocharis</tp:taxon-name-part></tp:taxon-name></italic> species from Vietnam, the new species shares the yellow to orange corolla with five other species: <italic><tp:taxon-name><tp:taxon-name-part taxon-name-part-type="genus" reg="Oreocharis">O.</tp:taxon-name-part><tp:taxon-name-part taxon-name-part-type="species" reg="aurea">aurea</tp:taxon-name-part></tp:taxon-name></italic>, <italic><tp:taxon-name><tp:taxon-name-part taxon-name-part-type="genus" reg="Oreocharis">O.</tp:taxon-name-part><tp:taxon-name-part taxon-name-part-type="species" reg="argyrophylla">argyrophylla</tp:taxon-name-part></tp:taxon-name></italic>, <italic><tp:taxon-name><tp:taxon-name-part taxon-name-part-type="genus" reg="Oreocharis">O.</tp:taxon-name-part><tp:taxon-name-part taxon-name-part-type="species" reg="grandiflora">grandiflora</tp:taxon-name-part></tp:taxon-name></italic>, <italic><tp:taxon-name><tp:taxon-name-part taxon-name-part-type="genus" reg="Oreocharis">O.</tp:taxon-name-part><tp:taxon-name-part taxon-name-part-type="species" reg="longituba">longituba</tp:taxon-name-part></tp:taxon-name></italic> and <italic><tp:taxon-name><tp:taxon-name-part taxon-name-part-type="genus" reg="Oreocharis">O.</tp:taxon-name-part><tp:taxon-name-part taxon-name-part-type="species" reg="tribracteata">tribracteata</tp:taxon-name-part></tp:taxon-name></italic> (<xref ref-type="bibr" rid="B8">Chen et al. 2017</xref>, <xref ref-type="bibr" rid="B9">2018</xref>; <xref ref-type="bibr" rid="B24">Möller et al. 2018</xref>). However, it is clearly different from these five species by having a tubular corolla tube (vs. funnel to narrowly funnel corolla tube in <italic><tp:taxon-name><tp:taxon-name-part taxon-name-part-type="genus" reg="Oreocharis">O.</tp:taxon-name-part><tp:taxon-name-part taxon-name-part-type="species" reg="argyrophylla">argyrophylla</tp:taxon-name-part></tp:taxon-name></italic>, <italic><tp:taxon-name><tp:taxon-name-part taxon-name-part-type="genus" reg="Oreocharis">O.</tp:taxon-name-part><tp:taxon-name-part taxon-name-part-type="species" reg="grandiflora">grandiflora</tp:taxon-name-part></tp:taxon-name></italic>, <italic><tp:taxon-name><tp:taxon-name-part taxon-name-part-type="genus" reg="Oreocharis">O.</tp:taxon-name-part><tp:taxon-name-part taxon-name-part-type="species" reg="longituba">longituba</tp:taxon-name-part></tp:taxon-name></italic>, <italic><tp:taxon-name><tp:taxon-name-part taxon-name-part-type="genus" reg="Oreocharis">O.</tp:taxon-name-part><tp:taxon-name-part taxon-name-part-type="species" reg="tribracteata">tribracteata</tp:taxon-name-part></tp:taxon-name></italic> and urceolate corolla tube in <italic><tp:taxon-name><tp:taxon-name-part taxon-name-part-type="genus" reg="Oreocharis">O.</tp:taxon-name-part><tp:taxon-name-part taxon-name-part-type="species" reg="aurea">aurea</tp:taxon-name-part></tp:taxon-name></italic>). <xref ref-type="bibr" rid="B13">Jin et al. (2021)</xref> showed that <italic><tp:taxon-name><tp:taxon-name-part taxon-name-part-type="genus" reg="Oreocharis">Oreocharis</tp:taxon-name-part></tp:taxon-name></italic> sl. could be separated into two clades: Clade A was mainly distributed in SW China and predominantly showed yellow to orange corollas; Clade B was mainly distributed in S and SE China and predominantly showed purple corollas, of which, Clade A includes ca. 20 species. In order to facilitate identification, a key to five yellow to orange species of <italic><tp:taxon-name><tp:taxon-name-part taxon-name-part-type="genus" reg="Oreocharis">Oreocharis</tp:taxon-name-part></tp:taxon-name></italic> in Vietnam is provided.</p></tp:treatment-sec><tp:treatment-sec sec-type="Additional specimen examined" id="SECID0EDWAE"><title>Additional specimen examined.</title><p>Vietnam. Quang Tri Province, Dakrong District, Dakrong Nature Reserve, on moist shady cliffs on the humus-rich limestone hills, <named-content xmlns:xlink="http://www.w3.org/1999/xlink" content-type="dwc:verbatimCoordinates" xlink:type="simple"><named-content content-type="geo-json" specific-use="{&#34;type&#34;:&#34;Point&#34;,&#34;coordinates&#34;:[107.002569,16.497492]}" id="NCID0EMWAE" xlink:type="simple">16°29'50.97"N, 107°00'09.25"E</named-content></named-content>, 650 m alt., 18 Oct 2019, Do Van Truong ĐVT 362 (VNMN).</p></tp:treatment-sec><ref-list><ref id="B12"><mixed-citation xmlns:xlink="http://www.w3.org/1999/xlink" xlink:type="simple"><institution xlink:type="simple">IUCN Standards and Petitions Subcommittee</institution> (<year>2019</year>) Guidelines for Using the IUCN Red List Categories and Criteria, Version 14. Prepared by the Standards and Petitions Subcommittee. <ext-link xlink:type="simple" ext-link-type="uri" xlink:href="https://www.iucnredlist.org/resources/redlistguidelines">https://www.iucnredlist.org/resources/redlistguidelines</ext-link> [accessed 8 September 2021]</mixed-citation></ref><ref id="B32"><mixed-citation xmlns:xlink="http://www.w3.org/1999/xlink" xlink:type="simple"><person-group><name name-style="western"><surname>Wang</surname><given-names>WT</given-names></name><name name-style="western"><surname>Pan</surname><given-names>KY</given-names></name><name name-style="western"><surname>Zhang</surname><given-names>ZY</given-names></name><name name-style="western"><surname>Li</surname><given-names>ZY</given-names></name></person-group> (<year>1990</year>) <article-title><tp:taxon-name><tp:taxon-name-part taxon-name-part-type="family">Gesneriaceae</tp:taxon-name-part></tp:taxon-name>.</article-title> In: <person-group><name name-style="western"><surname>Wang</surname><given-names>WT</given-names></name></person-group> (<role>Ed.</role>) <issue-title>Flora Reipublicae Popularis Sinicae.</issue-title><source>Vol. 69. Science Press, Beijing</source>, <fpage>125</fpage>–<lpage>581</lpage>.</mixed-citation></ref><ref id="B33"><mixed-citation xmlns:xlink="http://www.w3.org/1999/xlink" xlink:type="simple"><person-group><name name-style="western"><surname>Wang</surname><given-names>WT</given-names></name><name name-style="western"><surname>Pan</surname><given-names>KY</given-names></name><name name-style="western"><surname>Li</surname><given-names>ZY</given-names></name><name name-style="western"><surname>Weitzman</surname><given-names>AL</given-names></name><name name-style="western"><surname>Skog</surname><given-names>LE</given-names></name></person-group> (<year>1998</year>) <article-title><tp:taxon-name><tp:taxon-name-part taxon-name-part-type="family">Gesneriaceae</tp:taxon-name-part></tp:taxon-name>.</article-title> In: <person-group><name name-style="western"><surname>Wu</surname><given-names>ZY</given-names></name><name name-style="western"><surname>Raven</surname><given-names>PH</given-names></name></person-group> (<role>Eds</role>) <issue-title>Flora of China.</issue-title><source>Vol. 18. <tp:taxon-name><tp:taxon-name-part taxon-name-part-type="family">Scrophulariaceae</tp:taxon-name-part></tp:taxon-name> through <tp:taxon-name><tp:taxon-name-part taxon-name-part-type="family">Gesneriaceae</tp:taxon-name-part></tp:taxon-name>. Science Press, Beijing, and Missouri Botanical Garden Press, St. Louis</source>, <fpage>244</fpage>–<lpage>401</lpage>.</mixed-citation></ref><ref id="B31"><mixed-citation xmlns:xlink="http://www.w3.org/1999/xlink" xlink:type="simple"><person-group><name name-style="western"><surname>Vu</surname><given-names>PX</given-names></name></person-group> (<year>2018</year>) <tp:taxon-name><tp:taxon-name-part taxon-name-part-type="family">Gesneriaceae</tp:taxon-name-part></tp:taxon-name>. In: Tran TH (Ed.) Flora of Vietnam. Vol. 18. Technology &amp; Science Publishing House, Hanoi.</mixed-citation></ref><ref id="B10"><mixed-citation xmlns:xlink="http://www.w3.org/1999/xlink" xlink:type="simple"><person-group><name name-style="western"><surname>Craib</surname><given-names>WG</given-names></name></person-group> (<year>1920</year>) <article-title><italic><tp:taxon-name><tp:taxon-name-part taxon-name-part-type="genus">Didissandra</tp:taxon-name-part></tp:taxon-name></italic> and allied genera in China and N India.</article-title><source>Notes from the Royal Botanic Garden Edinburgh</source><volume>11</volume>: <fpage>255</fpage>–<lpage>268</lpage>.</mixed-citation></ref><ref id="B26"><mixed-citation xmlns:xlink="http://www.w3.org/1999/xlink" xlink:type="simple"><person-group><name name-style="western"><surname>Pan</surname><given-names>KY</given-names></name></person-group> (<year>1988</year>) <article-title>New taxa of <italic><tp:taxon-name><tp:taxon-name-part taxon-name-part-type="genus">Briggsia</tp:taxon-name-part></tp:taxon-name></italic> Craib (<tp:taxon-name><tp:taxon-name-part taxon-name-part-type="family">Gesneriaceae</tp:taxon-name-part></tp:taxon-name>) from China.</article-title><source>Acta Phytotaxa Sinica</source><volume>26</volume>: <fpage>450</fpage>–<lpage>457</lpage>.</mixed-citation></ref><ref id="B21"><mixed-citation xmlns:xlink="http://www.w3.org/1999/xlink" xlink:type="simple"><person-group><name name-style="western"><surname>Möller</surname><given-names>M</given-names></name><name name-style="western"><surname>Middleton</surname><given-names>D</given-names></name><name name-style="western"><surname>Nishii</surname><given-names>K</given-names></name><name name-style="western"><surname>Wei</surname><given-names>YG</given-names></name><name name-style="western"><surname>Sontag</surname><given-names>S</given-names></name><name name-style="western"><surname>Weber</surname><given-names>A</given-names></name></person-group> (<year>2011</year>) <article-title>A new delineation for <italic><tp:taxon-name><tp:taxon-name-part taxon-name-part-type="genus">Oreocharis</tp:taxon-name-part></tp:taxon-name></italic> incorporating an additional ten genera of Chinese <tp:taxon-name><tp:taxon-name-part taxon-name-part-type="family">Gesneriaceae</tp:taxon-name-part></tp:taxon-name>.</article-title><source>Phytotaxa</source><volume>23</volume>(<issue>1</issue>): <fpage>1</fpage>–<lpage>36</lpage>. <ext-link xlink:type="simple" ext-link-type="doi" xlink:href="10.11646/phytotaxa.23.1.1">https://doi.org/10.11646/phytotaxa.23.1.1</ext-link></mixed-citation></ref><ref id="B22"><mixed-citation xmlns:xlink="http://www.w3.org/1999/xlink" xlink:type="simple"><person-group><name name-style="western"><surname>Möller</surname><given-names>M</given-names></name><name name-style="western"><surname>Chen</surname><given-names>WH</given-names></name><name name-style="western"><surname>Shui</surname><given-names>YM</given-names></name><name name-style="western"><surname>Atkins</surname><given-names>H</given-names></name><name name-style="western"><surname>Middleton</surname><given-names>DJ</given-names></name></person-group> (<year>2014</year>) <article-title>A new genus of <tp:taxon-name><tp:taxon-name-part taxon-name-part-type="family">Gesneriaceae</tp:taxon-name-part></tp:taxon-name> in China and the transfer of <italic><tp:taxon-name><tp:taxon-name-part taxon-name-part-type="genus">Briggsia</tp:taxon-name-part></tp:taxon-name></italic> species to other genera.</article-title><source>Gardens’ Bulletin (Singapore)</source><volume>66</volume>: <fpage>195</fpage>–<lpage>205</lpage>.</mixed-citation></ref><ref id="B8"><mixed-citation xmlns:xlink="http://www.w3.org/1999/xlink" xlink:type="simple"><person-group><name name-style="western"><surname>Chen</surname><given-names>WH</given-names></name><name name-style="western"><surname>Middleton</surname><given-names>DJ</given-names></name><name name-style="western"><surname>Nguyen</surname><given-names>HQ</given-names></name><name name-style="western"><surname>Nguyen</surname><given-names>HT</given-names></name><name name-style="western"><surname>Averyanov</surname><given-names>LV</given-names></name><name name-style="western"><surname>Chen</surname><given-names>RZ</given-names></name><name name-style="western"><surname>Nguyen</surname><given-names>KS</given-names></name><name name-style="western"><surname>Möller</surname><given-names>M</given-names></name><name name-style="western"><surname>Shui</surname><given-names>YM</given-names></name></person-group> (<year>2017</year>) <article-title>Two new species of <italic><tp:taxon-name><tp:taxon-name-part taxon-name-part-type="genus">Oreocharis</tp:taxon-name-part></tp:taxon-name></italic> (<tp:taxon-name><tp:taxon-name-part taxon-name-part-type="family">Gesneriaceae</tp:taxon-name-part></tp:taxon-name>) from Northwest Vietnam.</article-title><source>Gardens’ Bulletin (Singapore)</source><volume>69</volume>(<issue>2</issue>): <fpage>295</fpage>–<lpage>305</lpage>. <ext-link xlink:type="simple" ext-link-type="doi" xlink:href="10.26492/gbs69(2).2017-08">https://doi.org/10.26492/gbs69(2).2017-08</ext-link></mixed-citation></ref><ref id="B9"><mixed-citation xmlns:xlink="http://www.w3.org/1999/xlink" xlink:type="simple"><person-group><name name-style="western"><surname>Chen</surname><given-names>WH</given-names></name><name name-style="western"><surname>Nguyen</surname><given-names>QH</given-names></name><name name-style="western"><surname>Chen</surname><given-names>RZ</given-names></name><name name-style="western"><surname>Nguyen</surname><given-names>TH</given-names></name><name name-style="western"><surname>Nguyen</surname><given-names>SK</given-names></name><name name-style="western"><surname>Nguyen</surname><given-names>VT</given-names></name><name name-style="western"><surname>Möller</surname><given-names>M</given-names></name><name name-style="western"><surname>Middleton</surname><given-names>DJ</given-names></name><name name-style="western"><surname>Shui</surname><given-names>YM</given-names></name></person-group> (<year>2018</year>) <article-title>Two new species of <italic><tp:taxon-name><tp:taxon-name-part taxon-name-part-type="genus">Oreocharis</tp:taxon-name-part></tp:taxon-name></italic> (<tp:taxon-name><tp:taxon-name-part taxon-name-part-type="family">Gesneriaceae</tp:taxon-name-part></tp:taxon-name>) from Fan Si Pan, the highest mountain in Vietnam.</article-title><source>PhytoKeys</source><volume>94</volume>: <fpage>95</fpage>–<lpage>106</lpage>. <ext-link xlink:type="simple" ext-link-type="doi" xlink:href="10.3897/phytokeys.94.21329">https://doi.org/10.3897/phytokeys.94.21329</ext-link></mixed-citation></ref><ref id="B24"><mixed-citation xmlns:xlink="http://www.w3.org/1999/xlink" xlink:type="simple"><person-group><name name-style="western"><surname>Möller</surname><given-names>M</given-names></name><name name-style="western"><surname>Atkins</surname><given-names>HJ</given-names></name><name name-style="western"><surname>Bramley</surname><given-names>GLC</given-names></name><name name-style="western"><surname>Middleton</surname><given-names>DJ</given-names></name><name name-style="western"><surname>Baines</surname><given-names>R</given-names></name><name name-style="western"><surname>Nguyen</surname><given-names>VD</given-names></name><name name-style="western"><surname>Bui</surname><given-names>HQ</given-names></name><name name-style="western"><surname>Barber</surname><given-names>S</given-names></name></person-group> (<year>2018</year>) <article-title>Two new species of <italic><tp:taxon-name><tp:taxon-name-part taxon-name-part-type="genus">Oreocharis</tp:taxon-name-part></tp:taxon-name></italic> (<tp:taxon-name><tp:taxon-name-part taxon-name-part-type="family">Gesneriaceae</tp:taxon-name-part></tp:taxon-name>) from Northern Vietnam.</article-title><source>Edinburgh Journal of Botany</source><volume>75</volume>(<issue>3</issue>): <fpage>309</fpage>–<lpage>319</lpage>. <ext-link xlink:type="simple" ext-link-type="doi" xlink:href="10.1017/S0960428618000148">https://doi.org/10.1017/S0960428618000148</ext-link></mixed-citation></ref><ref id="B13"><mixed-citation xmlns:xlink="http://www.w3.org/1999/xlink" xlink:type="simple"><person-group><name name-style="western"><surname>Jin</surname><given-names>X</given-names></name><name name-style="western"><surname>Ling</surname><given-names>SJ</given-names></name><name name-style="western"><surname>Wen</surname><given-names>F</given-names></name><name name-style="western"><surname>Ren</surname><given-names>MX</given-names></name></person-group> (<year>2021</year>) <article-title>Biogeographical patterns and floral evolution of <italic><tp:taxon-name><tp:taxon-name-part taxon-name-part-type="genus">Oreocharis</tp:taxon-name-part></tp:taxon-name></italic> (<tp:taxon-name><tp:taxon-name-part taxon-name-part-type="family">Gesneriaceae</tp:taxon-name-part></tp:taxon-name>).</article-title><source>Zhiwu Kexue Xuebao</source><volume>39</volume>(<issue>4</issue>): <fpage>379</fpage>–<lpage>388</lpage>. <ext-link xlink:type="simple" ext-link-type="doi" xlink:href="10.11913/PSJ.2095-0837.2021.40379">https://doi.org/10.11913/PSJ.2095-0837.2021.40379</ext-link></mixed-citation></ref></ref-list></tp:taxon-treatment>
